# Supplementary material for: Prescribing antibiotics for children with dengue infection in Taiwan: who are at risk and who are high prescribers?
Source: Int J Qual Health Care. 2024 Jun 15;36(2):mzae052. doi: 10.1093/intqhc/mzae052 (PMC11197962; doi:10.1093/intqhc/mzae052)
Supplement: mzae052_Supp [file mzae052_supp.zip]

Archive with 1 entries (1 files):
- suppl_data/Supplementary_material_Antibiotics_paediatric_dengue_ms_16Feb24.docx
